# Supplementary material for: Enhancement of Growth, Antioxidant Activity, and Immunity in Nile Tilapia (Oreochromis niloticus) Through Recombinant Bacillus subtilis Expressing L-Gulonolactone Oxidase
Source: Antioxidants (Basel). 2025 Jan 4;14(1):50. doi: 10.3390/antiox14010050 (PMC11759777; doi:10.3390/antiox14010050)
Supplement: Supplementary file 1 [file antioxidants-14-00050-s001.zip]

Archive with 1 entries (1 files):
- antioxidants-3383021-supplementary.pdf
